# Supplementary material for: Mapping of Prion Structures in the Yeast Rnq1
Source: Int J Mol Sci. 2024 Mar 17;25(6):3397. doi: 10.3390/ijms25063397 (PMC10970677; doi:10.3390/ijms25063397)
Supplement: Supplementary file 1 [file ijms-25-03397-s001.zip]

Archive with 1 entries (1 files):
- ijms-2894124-supplementary.ppt
